# Supplementary material for: Topological supermodes in photonic crystal fiber
Source: Sci Adv. 2022 Dec 21;8(51):eadd3522. doi: 10.1126/sciadv.add3522 (PMC9770996; doi:10.1126/sciadv.add3522)
Supplement: Supplementary file 2 — Movies S1 and S2 [file sciadv.add3522_movies_s1_and_s2.zip]

Archive with 2 entries (2 files):
- sciadv.add3522_movie_s1.mp4
- sciadv.add3522_movie_s2.mp4
